# Supplementary material for: Temperature Dynamics of Porcine and Human Lungs During Static Ice Storage: Ice Is Not 4 °C
Source: J Clin Med. 2025 Mar 20;14(6):2127. doi: 10.3390/jcm14062127 (PMC11943378; doi:10.3390/jcm14062127)
Supplement: Supplementary file 1 [file jcm-14-02127-s001.zip]

Archive with 1 entries (1 files):
- jcm-3443628-supplementary.pdf
